# Supplementary material for: A Mitochondrial Phylogeny and Biogeographical Scenario for Asiatic Water Shrews of the Genus Chimarrogale: Implications for Taxonomy and Low-Latitude Migration Routes
Source: PLoS One. 2013 Oct 4;8(10):e77156. doi: 10.1371/journal.pone.0077156 (PMC3790732; doi:10.1371/journal.pone.0077156)
Supplement: Table S1 — Information of samples used in present study. Sampling locality, museum collection code, and GenBank accession number of each sequence is provided. Corresponding species names and regional codes for Bayesian binary MCMC analysis are also shown in this table. (XLSX) [file pone.0077156.s001.xlsx]

## Sheet: Sheet1
Table S1: Information of samples used in present study
Species name	Subspecies name	Species code	Sampling locality	Locality code	Specimen id	Museum collection code	GenBank access number	Origional publication	Regional code for BBM analysis
Chimarrogale himalayica	leander	Chl	Nantou County, Taiwan*	Tw	1	NMNS007235	KC794746		A
Chimarrogale himalayica	leander	Chl	Nantou County, Taiwan	Tw	2	T14278	KC794747		A
Chimarrogale himalayica	leander	Chl	Nantou County, Taiwan*	Tw	3	NMNS008949	KC794748		A
Chimarrogale himalayica	leander	Chl	Taichung City, Taiwan*	Tw	4	THU_Wu1	KC794749		A
Chimarrogale himalayica	leander	Chl	Taichung City, Taiwan	Tw	5	NMNS010767	KC794750		A
Chimarrogale himalayica	leander	Chl	Taoyuan County, Taiwan*	Tw	6	NMNS010788	KC794751		A
Chimarrogale himalayica	leander	Chl	Taoyuan County, Taiwan	Tw	7	NMNS010802	KC794752		A
Chimarrogale himalayica	leander	Chl	Xinbei City, Taiwan*	Tw	8	NMNS009155	KC794753		A
Chimarrogale himalayica	leander	Chl	Xinbei City, Taiwan	Tw	9	NMNS012925	KC794754		A
Chimarrogale himalayica	leander	Chl	Yilan County, Taiwan	Tw	10	THU_S0834	KC794755		A
Chimarrogale himalayica	leander	Chl	Yilan County, Taiwan	Tw	11	NMNS008948	KC794756		A
Chimarrogale himalayica	leander	Chl	Huodigou, Shaanxi Province, China	Sx	1	KIZ028558	KC794757		C
Chimarrogale himalayica	leander	Chl	Huoditang, Shaanxi Province, China	Sx	2	KIZ028559	KC794758		C
Chimarrogale himalayica	leander	Chl	Huoditang, Shaanxi Province, China	Sx	3	KIZ028560	KC794759		C
Chimarrogale himalayica	leander	Chl	Shennongjia, Hubei Province, China*	Hb	1	KIZ028561	KC794760		C
Chimarrogale himalayica	leander	Chl	Wuyishan, Fujian Province, China*	Fj	1	NMNS010766	KC794761		C
Chimarrogale himalayica	leander	Chl	Wuyishan, Fujian Province, China	Fj	2	NMNS011322	KC794762		C
Chimarrogale himalayica	varennei	Chv	Dali, Yunnan Province, China*	Yn	1	KIZ028562	KC794763		D
Chimarrogale himalayica	varennei	Chv	Dali, Yunnan Province, China*	Yn	2	KMZ020607	KC794764		D
Chimarrogale himalayica	varennei	Chv	Dali, Yunnan Province, China*	Yn	3	KUM020608	KC794765		D
Chimarrogale himalayica	varennei	Chv	Dazhaizi, Yunnan Province, China*	Yn	4	KIZ028563	KC794766		D
Chimarrogale himalayica	varennei	Chv	Dazhaizi, Yunnan Province, China	Yn	5	KIZ028564	KC794767		D
Chimarrogale himalayica	varennei	Chv	Dazhaizi, Yunnan Province, China	Yn	6	KIZ028565	KC794768		D
Chimarrogale himalayica	varennei	Chv	Dazhaizi, Yunnan Province, China	Yn	7	KIZ028566	KC794769		D
Chimarrogale himalayica	varennei	Chv	Ninglang, Yunnan Province, China*	Yn	8	KMZ022242	KC794770		D
Chimarrogale himalayica	varennei	Chv	Wuliangshan, Yunnan Province, China*	Yn	9		GU981263	He et al. [8]	D
Chimarrogale himalayica	varennei	Chv	Wuliangshan, Yunnan Province, China	Yn	10		GU981264	He et al. [8]	D
Chimarrogale himalayica	varennei	Chv	Huong Son, Vietnam	Vn	1		AB175094	Ohdachi et al. [40]	D
Chimarrogale himalayica	himalayica	Chh	Kuinibisona, Nepal	Np	1		AB175092	Ohdachi et al. [40]	E
Chimarrogale himalayica	himalayica	Chh	Kuinibisona, Nepal	Np	2		AB175093	Ohdachi et al. [40]	E
Chimarrogale styani		Cs	Gaoligongshan, Yunnan Province, China	Yn	1	KMZ022023	KC794771		D
Chimarrogale styani		Cs	Lanping, Yunnan Province, China	Yn	2	KIZ028567	KC794772		D
Chimarrogale styani		Cs	Songcao, Yunnan Province, China	Yn	3	KIZ028568	KC794773		D
Chimarrogale platycephala		Cp	Higashimuro County, Japan	Jp	1	MH5699	KC794774		B
Chimarrogale platycephala		Cp	Nasu County, Japan	Jp	2	MH7395	KC794775		B
Chimarrogale platycephala		Cp	Ito County, Japan	Jp	3	MH8201	KC794776		B
Chimarrogale platycephala		Cp	Yunotani, Japan	Jp	4		AB108702	Iwasa and Abe [76]	B
Chimarrogale phaeura		Ca	Mahua, Borneo	Bn	1	MH8426	KC794777		F
*Sample localities used for species distribution modeling
KIZ; KMZ; KUM: Kunming Institute of Zoology, Chinese Academy of Sciences, China
MH: Laboratory Animal Center, Graduate School of Medicine, Osaka City University, Japan
NMNS; T14278: National Museum of Natural Science, Taiwan
THU: Laboratory of Wildlife Ecology, Department of Life Science, Tunghai University, Taiwan
